# Supplementary material for: Neurotoxicity of Lanthanum Salts: A Narrative Review of Mechanistic Insights from Cellular and Animal Models
Source: Molecules. 2025 Sep 15;30(18):3748. doi: 10.3390/molecules30183748 (PMC12472581; doi:10.3390/molecules30183748)
Supplement: Supplementary file 1 [file molecules-30-03748-s001.zip]

Archive with 1 entries (1 files):
- molecules-3818584-supplementary.pdf
